# Supplementary material for: Rapid, ultra low coverage copy number profiling of cell-free DNA as a precision oncology screening strategy
Source: Oncotarget. 2017 Sep 22;8(52):89848–66. doi: 10.18632/oncotarget.21163 (PMC5685714; doi:10.18632/oncotarget.21163)
Supplement: Supplementary file 2 [file oncotarget-08-89848-s002.xlsx]

## Sheet: TableS1
	Supplementary Table 1: Sample Index and Sequencing Statistics
							Low-pass whole genome sequencing (PRINCe)						Targeted NGS: Oncomine Comprehensive Assay (OCP)						Digital droplet PCR (ddPCR)
	Sample	Sex	Type	Tumor Content	AR Amp.	Mi-Oncoseq ID	Mapped Reads	Mean Coverage	Uniformity	DNA (ng/uL)	Input DNA	Barcode	Mapped Reads	Reads Mapped on Target	Mean Coverage	Uniformity	Input DNA	Barcode	Gene	Known Mutation	Variant Fraction
	TP1019	M	mCRPC	LOW	n.d.	MO_1234	20303494	0.986	0.9131	NA	<0.1	IonXpress_001	4850347	0.9044	1742	0.9703	<0.1	IonXpress_017
	TP1031	M	mCRPC	HIGH	NO		4118482	0.194	0.9675	0.16	1.6	IonXpress_001
	TP1034	M	mCRPC	HIGH	YES	MO_1215	1323712	0.075	0.9878	0.142	1.42	IonXpress_014	3615979	0.9266	1347	0.9632	0.852	IonXpress_018
	TP1042	M	mCRPC	HIGH	YES	MO_1219	8502819	0.415	0.9431	0.232	2.32	IonXpress_002	1819916	0.9256	683	0.9649	1.392	IonXpress_019
	TP1052	M	mCRPC	HIGH	NO		3139039	0.144	0.9748	0.256	2.56	IonXpress_009
	TP1052B	M	mCRPC	HIGH	NO		1918597	0.092	0.9831	0.256	2.56	IonXpress_002
	TP1069	M	mCRPC	HIGH	YES	MO_1244	17377340	0.075	0.9189	3.94	11.82	IonXpress_015	5648629	0.9066	2036	0.9502	7.88	IonXpress_020
	TP1070	M	mCRPC	HIGH	YES	MO_1128	7430392	0.075	0.9497	2.24	6.72	IonXpress_016	3609945	0.8934	1283	0.9523	4.48	IonXpress_021
	TP1081	M	mCRPC	LOW	n.d.		2078223	0.102	0.9814	0.332	3.32	IonXpress_003
	TP1083	M	mCRPC	HIGH	YES		397342	0.02	0.996	NA	<0.1	IonXpress_001
	TP1084	M	mCRPC	HIGH	NO	TP_2010	3441707	0.186	0.9687	0.584	5.84	IonXpress_001	4466972	0.936	1686	0.972	3.504	IonXpress_022
	TP1085	M	mCRPC	LOW	n.d.		2862503	0.156	0.9731	0.148	1.48	IonXpress_008
	TP1096	M	mCRPC	LOW	n.d.		3255617	0.172	0.9707	NA	<0.1	IonXpress_002
	TP1098	M	mCRPC	HIGH	NO		2646888	0.128	0.9773	0.564	5.64	IonXpress_004
	TP1103	M	mCRPC	HIGH	YES		1086306	0.053	0.99	0.324	3.24	IonXpress_002
	TP1105	M	mCRPC	HIGH	NO	MO_1041	860256	0.043	0.9917	0.166	1.66	IonXpress_003	3658148	0.9597	1434	0.975	0.996	IonXpress_023
	TP1108	M	mCRPC	LOW	n.d.		3634993	0.198	0.967	0.43	4.3	IonXpress_007
	TP1113	M	mCRPC	HIGH	n.d.		3033518	0.169	0.9712	0.136	1.36	IonXpress_003
	TP1117	M	mCRPC	LOW	n.d.		12868652	0.52	0.9329	1.38	1.38	IonXpress_005
	TP1120	M	mCRPC	LOW	n.d.		21037887	0.861	0.9154	0.436	1.308	IonXpress_006
	TP1123	M	mCRPC	LOW	n.d.		28090466	0.992	0.909	0.404	1.212	IonXpress_007
	TP1130	F	Normal	n.a.	n.a.		11670927	0.478	93.67%	1.18	1.2	IonXpress_008
	TP1139	M	mCRPC	LOW	n.d.	MO_1202	2620850	0.127	0.9774	0.904	9.04	IonXpress_003	5308746	0.9374	2000	0.9621	5.424	IonXpress_024
	TP1143	M	mCRPC	HIGH	YES		514330	0.026	0.995	NA	<0.1	IonXpress_004
	TP1146	F	Normal	n.a.	n.a.		15480199	0.729	92.25%	3.49	25	IonXpress_004
	TP1147	M	Normal	n.a.	n.a.		4778902	0.172	97.03%	1.58	1.6	IonXpress_009	1796392	0.9363	714.2	0.938	9.48	IonXpress_085
	TP1148	F	Normal	n.a.	n.a.		4876970	0.155	97.31%	0.564	1.692	IonXpress_010
	TP1150	F	Normal	n.a.	n.a.		14317709	0.68	92.46%	26.2	25	IonXpress_006
	TP1151	M	mCRPC	HIGH	n.d.	MO_1041	19925647	0.972	0.9127	NA	<0.1	IonXpress_005	2291957	0.9203	848	0.9697	<0.1	IonXpress_025
	TP1153	M	mCRPC	HIGH	n.d.		3730625	0.201	0.9666	0.266	2.66	IonXpress_004
	TP1154	M	mCRPC	HIGH	YES		2799486	0.136	0.9761	1.45	14.5	IonXpress_006
	TP1168	M	Normal	n.a.	n.a.		7739913	0.238	0.9614	0.358	1.79	IonXpress_011	2283741	0.9175	883.6	0.9138	2.148	IonXpress_086
	TP1169	M	Normal	n.a.	n.a.		26575307	1.235	90.80%	0.007	0.07	IonXpress_010
	TP1170	M	Normal	n.a.	n.a.		29903129	1.297	90.95%	0.28	2.8	IonXpress_011	2738215	0.8902	1008	0.9168	1.68	IonXpress_088
	TP1171	M	mCRPC	HIGH	YES		24967446	0.961	0.9111	3.28	1.64	IonXpress_012	3639606	0.9144	1376	0.945	19.68	IonXpress_089
	TP1172	M	Normal	n.a.	n.a.		6275177	0.198	96.70%	0.74	2.22	IonXpress_013	46990025	0.9172	17944	0.9463	4.44	IonXpress_090
	TP1175	M	mCRPC	LOW	n.d.		26092679	1.242	0.9079	0.35	3.5	IonXpress_012
	TP1176	M	mCRPC	LOW	n.d.	MO_1234	17168923	0.748	0.922	0.084	0.84	IonXpress_013	2068336	0.8607	732.2	0.9626	0.52	IonXpress_019
	TP1180	F	Normal	n.a.	n.a.		25268112	1.03	91.11%	0.644	1.932	IonXpress_014
	TP1182	M	mCRPC	HIGH	YES	TP_2007	2088383	0.103	0.9812	0.248	2.48	IonXpress_007	2017319	0.9099	734.1	0.9709	1.488	IonXpress_026
	TP1183	M	mCRPC	HIGH	YES		2282565	0.11	0.9802	2.06	20.6	IonXpress_008	5865827	0.9182	2145	0.9573	4.12	IonXpress_027
	TP1184	M	mCRPC	HIGH	YES	MO_1112	2062402	0.096	0.9824	0.922	9.22	IonXpress_009	5881766	0.8858	2012	0.9328	5.532	IonXpress_028
	TP1193	M	mCRPC	HIGH	NO		9288992	0.378	0.9453	0.166	1.66	IonXpress_004
	TP1201	M	mCRPC	HIGH	NO	TP_2278	902026	0.046	0.9912	0.212	2.12	IonXpress_005	3948194	0.9677	1578	0.9792	1.272	IonXpress_029
	TP1205	M	mCRPC	HIGH	NO	MO_1421	1259550	0.062	0.9884	0.234	2.34	IonXpress_006	5558561	0.9646	2204	0.9752	1.404	IonXpress_030
	TP1210	M	mCRPC	HIGH	YES		3124758	0.165	0.9717	0.68	6.84	IonXpress_005
	TP1216	M	mCRPC	HIGH	NO		361415	0.017	0.9966	0.176	1.76	IonXpress_007
	TP1221	M	mCRPC	HIGH	YES	MO_1066	639188	0.03	0.9941	0.228	2.28	IonXpress_008	5124397	0.9104	1871	0.9602	1.368	IonXpress_031
	TP1225	M	mCRPC	LOW	n.d.		2893670	0.156	0.973	NA	<0.1	IonXpress_006
	TP1228	M	mCRPC	HIGH	NO		3521124	0.168	0.9712	2.76	5.52	IonXpress_004
	TP1236	M	mCRPC	HIGH	YES		3495850	0.171	0.9708	0.31	3.06	IonXpress_005
	TP1241	M	mCRPC	HIGH	NO		5836789	0.285	0.9561	0.11	1.1	IonXpress_001	2146762	0.8197	713.6	0.9622	0.66	IonXpress_020
	TP1242	M	mCRPC	HIGH	NO	MO_1446	5285029	0.253	0.9599	0.18	1.8	IonXpress_002	2418278	0.8407	854.7	0.9662	1.08	IonXpress_021
	TP1244	M	mCRPC	LOW	n.d.		7018035	0.355	0.9487	0.32	3.2	IonXpress_003
	TP1246	M	mCRPC	LOW	YES	MO_1482	4179186	0.203	0.9664	NA	<0.1	IonXpress_006	3516636	0.9257	1324	0.9779	<0.1	IonXpress_032
	TP1270	M	mCRPC	HIGH	YES	MO_1492	5073028	0.249	0.9605	0.37	3.7	IonXpress_005	3809732	0.8625	1359	0.9645	2.23	IonXpress_022
	TP1271	M	mCRPC	LOW	n.d.		4833562	0.244	0.9611	0.26	2.6	IonXpress_006
	TP1275	M	mCRPC	LOW	n.d.		4550274	0.228	0.9631	0.11	1.1	IonXpress_007	3693655	0.8158	1267	0.9653	0.67	IonXpress_023
	TP1281	M	mCRPC	HIGH	YES		2933567	0.163	0.972	0.334	3.34	IonXpress_013	2888217	0.9158	1075	0.9781	2.004	IonXpress_033
	TP1282	M	mCRPC	HIGH	YES	MO_1473	3597848	0.201	0.9666	4.58	9.16	IonXpress_014	1831068	0.9206	688.8	0.9672	9.16	IonXpress_034
	TP1283	M	mCRPC	HIGH	NO		4253923	0.213	0.965	0.28	2.8	IonXpress_008	6577202	0.8397	2319	0.9655	1.66	IonXpress_024
	TP1284	M	mCRPC	LOW	n.d.		4904835	0.247	0.9607	0.42	4.2	IonXpress_009	6247344	0.9082	2321	0.9681	2.54	IonXpress_025
	TP1285	M	mCRPC	LOW	n.d.		5355860	0.272	0.9577	0.59	5.9	IonXpress_010	13705085	0.8704	4913	0.9714	3.53	IonXpress_026
	TP1291	M	mCRPC	HIGH	YES		5292858	0.258	0.9594	2.58	2.58	IonXpress_011	4533744	0.796	1451	0.9498	15.48	IonXpress_027
	TP1292	M	mCRPC	LOW	YES	MO_1277	4927114	0.242	0.9613	0.27	2.7	IonXpress_012	9188046	0.8425	3331	0.9691	1.61	IonXpress_028
	TP1293	M	mCRPC	LOW	YES		4925394	0.248	0.9606	0.4	4	IonXpress_013	12994928	0.8437	4454	0.9631	2.38	IonXpress_029
	TP1295	M	mCRPC	HIGH	NO	MO_1472	308331	0.015	0.997	0.226	2.26	IonXpress_009	1019176	0.9222	384.6	0.9757	1.356	IonXpress_035
	TP1299	M	mCRPC	LOW	n.d.		4430500	0.217	0.9646	0.17	1.7	IonXpress_014
	TP1300	M	mCRPC	LOW	n.d.	MO_1637	4361757	0.211	0.9652	0.29	2.9	IonXpress_008	1479167	0.9315	560	0.9706	1.74	IonXpress_036
	TP1302	M	mCRPC	LOW	n.d.		7226285	0.305	0.9535	0.246	2.46	IonXpress_003	3004848	0.8592	1107	0.9689	1.5	IonXpress_030
	TP1303	M	mCRPC	HIGH	YES	TP_2093	5294778	0.266	0.9584	0.85	8.5	IonXpress_015	2750321	0.8209	927.6	0.9657	5.1	IonXpress_031
	TP1317	M	mCRPC	LOW	n.d.		14163772	0.591	0.9279	0.358	3.58	IonXpress_005
	TP1318	M	mCRPC	LOW	n.d.		18481389	0.769	0.9183	0.17	1.7	IonXpress_004
	TP1319	M	mCRPC	LOW	n.d.		3655087	0.181	0.9694	0.61	6.1	IonXpress_016	4181435	0.8155	1360	0.962	3.67	IonXpress_032
	TP1320	M	mCRPC	HIGH	YES		3563119	0.192	0.9679	6.42	12.84	IonXpress_016
	TP1325	M	mCRPC	LOW	n.d.		14859155	0.692	0.9246	0.38	3.8	IonXpress_006
	TP1330	M	mCRPC	n.a.	n.d.		22790670	1.056	0.913	0.666	6.66	IonXpress_007	2762438	0.9041	1030	0.9413	3.996	IonXpress_092
	TP1336	M	mCRPC	LOW	n.d.	MO_1637	23095501	1.076	0.9127	0.314	3.14	IonXpress_008	114365	0.924	42.1	0.9562	1.884	IonXpress_037
	TP1337	M	mCRPC	HIGH	YES		21120342	0.815	0.9156	3.12	9.36	IonXpress_009	3083080	0.8819	1102	0.9241	18.72	IonXpress_093
	TP1338	M	mCRPC	HIGH	NO		9332974	0.37	0.9467	0.304	3.04	IonXpress_010
	TP1340	M	mCRPC	HIGH	NO		9784737	0.396	0.9442	0.494	4.94	IonXpress_011
	TP1342	M	mCRPC	LOW	n.d.		11465739	0.45	0.9389	0.376	3.76	IonXpress_012
	TP1346	M	mCRPC	HIGH	YES		11954146	0.467	0.9375	0.42	4.2	IonXpress_013
	TP1349	M	mCRPC	HIGH	YES		15586953	0.584	0.9285	0.386	3.86	IonXpress_014	2765519	0.9093	1045	0.8999	2.316	IonXpress_094
	TP1353	M	mCRPC	HIGH	YES	MO_1579	23904737	0.935	0.9096	0.506	5.06	IonXpress_015	2743785	0.9362	1077	0.9007	3.036	IonXpress_095
	TP1354	M	mCRPC	HIGH	YES	TP_2171	7821880	0.316	0.952	0.24	2.4	IonXpress_016	2511805	0.9119	948.9	0.9278	1.44	IonXpress_096
	TP1357	M	mCRPC	HIGH	YES		4405530	0.214	0.9649	0.29	2.9	IonXpress_010
	TP1358	M	mCRPC	HIGH	NO		6542833	0.321	0.9516	NA	<0.1	IonXpress_010
	TP1359	M	mCRPC	HIGH	YES		4826678	0.23	0.9627	21.4	21.4	IonXpress_011
	TP1364	M	mCRPC	HIGH	NO	MO_1553	1973017	0.095	0.9827	3.56	14.24	IonXpress_010	3711491	0.9243	1386	0.9625	7.12	IonXpress_038
	TP1367	M	mCRPC	HIGH	NO		1483061	0.075	0.9861	NA	<0.1	IonXpress_011
	TP1371	M	mCRPC	HIGH	NO		3101029	0.168	0.9712	0.172	1.72	IonXpress_010
	TP1377	M	mCRPC	HIGH	NO	MO_1637	2560100	0.14	0.9754	0.148	1.48	IonXpress_015	3995894	0.9223	1464	0.9611	0.888	IonXpress_039
	TP1384	M	mCRPC	LOW	NO		1850348	0.075	0.9834	0.13	1.3	IonXpress_012
	TP1387	M	mCRPC	LOW	NO		571518	0.075	0.9944	NA	<0.1	IonXpress_013
	TP1388	M	mCRPC	LOW	YES		6306827	0.304	0.9539	NA	<0.1	IonXpress_013
	TP1393	M	mCRPC	HIGH	YES		3511611	0.188	0.9685	0.296	2.96	IonXpress_011
	TP1398	M	mCRPC	HIGH	YES	MO_1510	1712184	0.081	0.985	0.67	6.7	IonXpress_012	5743126	0.9092	2073	0.9679	4.02	IonXpress_040
	TP1400	M	mCRPC	HIGH	YES		2961476	0.164	0.9719	NA	<0.1	IonXpress_012
	TP1401	M	mCRPC	HIGH	NO	MO_1490	4365252	0.213	0.965	0.334	3.34	IonXpress_014	2307228	0.9045	838.5	0.9621	2.004	IonXpress_041
	TP1405	M	mCRPC	HIGH	YES	TP_2278	3658667	0.18	0.9694	0.142	1.42	IonXpress_015	2879990	0.9234	1070	0.9666	0.852	IonXpress_042
	TP1408	M	mCRPC	LOW	n.d.		3674612	0.177	0.9699	0.12	1.2	IonXpress_016
	TP1413-pax	M	mCRPC	HIGH	NO		1390739	0.068	0.9872	0.104	1.04	IonXpress_015
	ULMC-125	F	lung	HIGH	n.a.		8522323	0.434	0.9412	0.734	7.34	IonXpress_001	2004130	0.953	784.1	0.9796	6.6	IonXpress_086	EGFR	L858R	62.5
	ULMC-125_2	F	lung	LOW	n.a.		4490146	0.235	0.9621	0.382	3.82	IonXpress_002							EGFR	L858R	ND
	ULMC-128	M	lung	HIGH	n.a.		2158631	0.106	0.9807	3.48	6.96	IonXpress_003	1573232	0.9292	577	0.941	17.4	IonXpress_087	EGFR	ex19_2236_2250del	36.2
	ULMC-151	M	colon	HIGH	n.a.		4090428	0.21	0.9655	0.174	1.74	IonXpress_004	1709628	0.9481	670.8	0.9829	2.08	IonXpress_088	KRAS	Q61R	11.7
	ULMC-151_2	M	colon	LOW	n.a.		1551867	0.079	0.9854	0.362	3.62	IonXpress_005							KRAS	Q61R	1.5
	ULMC-194	M	colon	HIGH	n.a.		2074479	0.1	0.9817	1.21	4.84	IonXpress_009	1653091	0.9444	630.7	0.9697	12.1	IonXpress_091
	ULMC-194_2	M	colon	HIGH	n.a.		1815161	0.088	0.9838	1.83	7.32	IonXpress_010
	ULMC-108	F	colon	LOW	n.a.		8193489	0.415	0.943	0.364	3.64	IonXpress_007
	ULMC-108_2	F	colon	HIGH	n.a.		3033827	0.151	0.9738	0.38	3.8	IonXpress_008	1712448	0.9449	656.7	0.979	4.56	IonXpress_090
	ULMC-191	M	sarcoma	LOW	n.a.		2842015	0.144	0.9748	0.454	4.54	IonXpress_011
	UCSD-1796	F	lung	LOW	n.a.		2270921	0.117	0.979	0.26	2.6	IonXpress_012
	UCSD-757	F	lung	LOW	n.a.		1757399	0.092	0.9831	0.23	2.3	IonXpress_013
	ULMC-116	M	CLL	LOW	n.a.		2684261	0.135	0.9762	0.27	2.7	IonXpress_016
	ULMC-181	F	colon	HIGH	n.a.		8352359	0.397	0.9446	8.26	16.52	IonXpress_006	1957052	0.9428	743.3	0.9611	16.52	IonXpress_089	TP53	R175H	43.2
	TW-6951fr	M	AML	LOW	n.a.		7387579	0.356	0.9485	1.79	7.16	IonXpress_014							FLT3	D835Y	15.3
	TW-8037ke	F	AML	LOW	n.a.		2861726	0.144	0.9748	38.6	38.6	IonXpress_015							NPM1	860_863insTCTG	46.8
	PD-L1 002_1	M	lung	HIGH	n.a.		10593593	0.519	0.9348	0.59	1.77	IonXpress_013
	PD-L1 005_1	M	lung	LOW	n.a.		10453142	0.501	0.9359	0.758	2.274	IonXpress_010
	PD-L1 005_4	M	lung	LOW	n.a.		7296133	0.361	0.9478	0.622	1.866	IonXpress_011
	PD-L1 006_1	M	lung	HIGH	n.a.		6755001	0.338	0.9503	0.436	1.308	IonXpress_014	1498820	0.9523	592.7	0.9831	5.23	IonXpress_096
	PD-L1 007_1	F	lung	LOW	n.a.		4016644	0.202	0.9666	0.504	1.512	IonXpress_015
	RDART-006_1	F	lung	HIGH	n.a.		1874205	0.089	0.9836	1.27	10.16	IonXpress_007
	RDART-007_1	M	lung	LOW	n.a.		2540825	0.125	0.9777	0.382	1.146	IonXpress_008
	RDART-008_1	M	lung	HIGH	n.a.		5785679	0.292	0.9553	0.442	1.326	IonXpress_009
	ULMC-118_1	F	breast	HIGH	n.a.		1078123	0.053	0.9899	1.56	10.92	IonXpress_001	2207782	0.952	861.6	0.9773	7.8	IonXpress_092
	ULMC-185_1	F	sarcoma	HIGH	n.a.		2186104	0.1	0.9819	4.68	9.36	IonXpress_002	1761674	0.936	652.4	0.9598	18.72	IonXpress_093
	ULMC-185_2	F	sarcoma	HIGH	n.a.		7869644	0.378	0.9464	7.72	7.72	IonXpress_005	1723883	0.942	648	0.9679	23.16	IonXpress_094
	ULMC-185_3	F	sarcoma	HIGH	n.a.		3167522	0.129	0.9771	5.1	10.2	IonXpress_006	2099341	0.933	782.3	0.969	20.4	IonXpress_095
	ULMC-242_1	F	ULMS	LOW	n.a.		666754	0.033	0.9936	0.22	0.66	IonXpress_003
	ULMC-244_1	F	breast/sarcoma	LOW	n.a.		3036900	0.152	0.9736	0.18	0.54	IonXpress_004
	ULMC-245_1	F	sarcoma	LOW	n.a.		2953800	0.147	0.9744	0.722	2.166	IonXpress_012
	VCaP_100	n.a.	cell line dilution	n.a.	n.a.		6956519	0.255	95.83%	1.56	1.9	IonXpress_004	20383330	99.19%	5476	47.64%	9	IonXpress_027
	VCaP_50	n.a.	cell line dilution	n.a.	n.a.		5072439	0.187	96.83%	0.19	1.9	IonXpress_005
	VCaP_10	n.a.	cell line dilution	n.a.	n.a.		9027923	0.323	95.18%	0.19	1.9	IonXpress_006
	VCaP_5	n.a.	cell line dilution	n.a.	n.a.		29209499	1.154	90.84%	0.19	1.9	IonXpress_007
	VCaP_1	n.a.	cell line dilution	n.a.	n.a.		25043249	0.926	0.9137	0.19	1.9	IonXpress_008
	UMUC5_100	n.a.	cell line dilution	n.a.	n.a.		16498157	0.751	0.9209	1.81	1.81	IonXpress_012	2445726	98.88%	1036	91.43%	36.2	IonXpress_034
	UMUC5_50	n.a.	cell line dilution	n.a.	n.a.		18396027	0.87	0.9176	1.81	1.81	IonXpress_013
	UMUC5_10	n.a.	cell line dilution	n.a.	n.a.		20397491	0.995	0.9143	1.81	1.81	IonXpress_014
	UMUC5_5	n.a.	cell line dilution	n.a.	n.a.		19857601	0.978	0.9147	1.81	1.81	IonXpress_015
	Sequencing statistics and input DNA quantities are provided for low-pass whole genome sequencing (WGS) and targeted Oncomine Comprehensive Assay (OCP) sequencing on patient cfDNA and cell line artificial (sheared) cfDNA dilution samples. Sex of patient (M: male; F: female) and patient's cancer type are indicated (mCRPC: metastatic castration-resistant prostate cancer; CLL: chronic lymphocytic leu…
