# Supplementary material for: Rapid, ultra low coverage copy number profiling of cell-free DNA as a precision oncology screening strategy
Source: Oncotarget. 2017 Sep 22;8(52):89848–66. doi: 10.18632/oncotarget.21163 (PMC5685714; doi:10.18632/oncotarget.21163)
Supplement: Supplementary file 3 [file oncotarget-08-89848-s003.xlsx]

## Sheet: TableS2
Supplementary Table 2: mCRPC Patient Clinical Info
	Sample Info							Previous Treatment Info																			Current/New Treatment Info
	Sample	Incl. in Outcome Analyses	Tissue ID	cfDNA Tumor Content	cfDNA AR Amp	Dead/Censor	Length of Follow-Up	ADT	Bic/Flut	Estrogen Therapy	Abiraterone	Ketoconazole	Tak-700	Enzalutamide	Docetaxel	Cabazitaxel	Radium	Cabozantinib	PARP inhibitor	APC 100 (AKT)	Sipuleucel-T	Neuroendocrine Therapy		AR inhibitors	Taxel	Lines post ADT	On therapy/Starting	Initial Serum PSA	Current Agent	Time On Current Therapy	Next Agent	Time On Next Therapy
	TP1019	1	MO_1234	Low	n.d.	Censor	1240	A							Doce, Doce (x2)									0	1	2	Starting	35			Abi	286
	TP1031	1		High	No	Censor	225	A	Anti		Abi													1	0	1	Starting	271.5			Cabo	168
	TP1034	1	MO_1215	High	Yes	PCa Death	84	A	Anti		Abi				Doce							Cis/Etop		1	1	3	Starting	218			Cabazitaxel	20
	TP1042	1	MO_1219	High	Yes	Censor	548	A	Anti															0	0	0	Starting	50.1			Cabo	133
	TP1052	1		High	No	Censor	1006	A	Anti															0	0	0	Starting	15.6			Docetaxel	336
	TP1052B	0		High	No	Censor	1006	A	Anti															0	0	0	Starting	15.6			Docetaxel	336
	TP1069	1	MO_1244	High	Yes	PCa Death	42	A	Anti		Abi				Doce									1	1	2	Starting	95.1			Cabazitaxel	21
	TP1070	1	MO_1128	High	Yes	PCa Death (Hospice)	42	A	Anti		Abi				Doce			Cabo						1	1	3	Starting	308.8			Cabazitaxel	21
	TP1081	1		Low	n.d.	Censor	280	A			Abi			Enza	Doce									2	1	3	On	137.3	Radium	168
	TP1083	1		High	Yes	Censor	19	A			Abi													1	0	1	Starting	34.9			Enza	6
	TP1084	1	TP_2010	High	No	Censor	484	A	Anti		Abi				Doce	Cab		Cabo	ABT-888					1	1	5	Starting	430			Enza	327
	TP1085	1		Low	n.d.	Censor	1079	A	Anti											APC 100				0	0	1	Starting	9			Abi	694
	TP1096	1		Low	n.d.	Censor	926	A	Anti															0	0	0	Starting	8.2			Enza	569
	TP1098	1		High	No	PCa Death	66	A																0	0	0	On	1567.6	Abi	57
	TP1103	1		High	Yes	PCa Death (Hospice)	91		Anti		Abi		Tak-700											1	0	1	Starting	1149			Enza	34
	TP1105	1	MO_1041	High	No	Pca Death (Hospice)	785	A	Anti		Abi				Doce							Etop		1	1	3	Starting	41.6			Docetaxel	336
	TP1108	0		Low	n.d.	PCa Death	261	A	Anti		Abi				Doce									1	1	2	Starting	31.8			Enza	89
	TP1113	1		High	n.d.	PCa Death (Hospice)	311	A	Anti		Abi													1	0	1	Starting	4.4			Enza	286
	TP1117	1		Low	n.d.	Censor	897	A	Anti															0	0	0	On	1.2	Abi	1449
	TP1120	1		Low	n.d.	Censor	317	A	Anti		Abi				Doce, Doce (x2)									1	1	3	On	60.8	Enza	436
	TP1123	1		Low	n.d.	Censor	959	A	Anti															0	0	0	On	7.4	Abi	757
	TP1139	1	MO_1202	Low	n.d.	Censor	827	A	Anti						Doce									0	1	1	Starting	3.6			Docetaxel (x2)	133
	TP1143	1		High	Yes	Censor	183	A	Anti		Abi				Doce									1	1	2	Starting	63.8			Enza	#VALUE!
	TP1151	0	MO_1041	High	n.d.	Pca Death (Hospice)	673	A	Anti		Abi				Doce							Etop		1	1	3	On	48.4	Docetaxel	336
	TP1153	1		High	n.d.	Pca Death (Hospice)	672	A	Anti		Abi	Keto												2	0	2	Starting	10.6			Enza	566
	TP1154	1		High	Yes	PCa Death (Hospice)	140	A			Abi			Enza	Doce, Doce (x2), Testaxel				ABT-888					2	1	6	On	85	Radium	118
	TP1171	1		High	Yes	Censor	55	A	Anti															0	0	0	Starting	24.3			Abi	53
	TP1175	1		Low	n.d.	Censor	700		Anti															0	0	0	On	9.4	ADT	827
	TP1176	0	MO_1234	Low	n.d.	Censor	855	A	Anti		Abi				Doce									1	1	2	Starting	117.2	Abi	300	Enza	271
	TP1182	1	TP_2007	High	Yes	PCa Death (Hospice)	211	A			Abi							Cabo						1	0	2	On	421.8	Docetaxel	448
	TP1183	0		High	Yes	Insufficient Clin. Info	n.a.																	n.a.	n.a.	n.a.	n.a.	n.a.
	TP1184	1	MO_1112	High	Yes	PCa Death (Hospice)	76	A	GDC-0068		Abi			Enza	Doce									2	1	4	On	234.4	Radium	76
	TP1193	1		High	No	PCa Death (Hospice)	757	A	Anti															0	0	0	Starting	12.9			Abi	258
	TP1201	0	TP_2278	High	No	Censor	835	A	Anti															0	0	0	On	136.6	Docetaxel	48
	TP1205	1	MO_1421	High	No	PCa Death (Hospice)	416	A																0	0	0	Starting	6.2			Enza	98
	TP1210	1		High	Yes	Censor	134	A	Anti		Abi				Doce		Radium	Cabo						1	1	4	On	342.7	Docetaxel	183
	TP1216	0		High	No	PCa Death (Hospice)	483	A	Anti															0	0	0	Starting	5.4			Abi	196
	TP1221	1	MO_1066	High	Yes	PCa Death (Hospice)	305	A	Anti		Abi			Enza	Doce		Radium							2	1	4	Starting	2590			Cabazitaxel	184
	TP1225	1		Low	n.d.	PCa Death	79	A	Anti		Abi			Enza	Doce									2	1	3	Starting	113.3			Docetaxel	79
	TP1228	1		High	No	Censor	692	A	Anti															0	0	0	Starting	415.6			Abi	605
	TP1236	1		High	Yes	PCa Death	201	A			Abi				Doce									1		1	On	62.9	Docetaxel	112
	TP1241	1		High	No	Censor	721	A	Anti									Cabo						0	0	1	Starting	670.6	Cabo	42030	Enza	450
	TP1242	1	MO_1446	High	No	PCa Death	149	A	Anti						Doce									0	1	1	On	2.3	ADT, Anti (post chemo)	106	Radium	62
	TP1244	1		Low	n.d.	Censor	645	A	Anti															0	0	0	On	7.7	Dexamethasone	616
	TP1246	1	MO_1482	Low	Yes	PCa Death (Hospice)	342	A	Anti				Tak-700	Enza										2	0	2	Starting	14.6			Abi	113
	TP1270	1	MO_1492	High	Yes	PCa Death	387	A	Anti		Abi			Enza	Doce	Cab								2	1	4	Starting	31.2			Docetaxel	91
	TP1271	1		Low	n.d.	Censor	675	A	Anti															0	0	0	On	0.7	Abi	1226
	TP1275	0		Low	n.d.	Censor	668	A	Anti									Cabo						0	0	1	On	288	Enza	450
	TP1281	0		High	Yes	Insufficient Clin. Info	n.a.																	n.a.	n.a.	n.a.	n.a.	n.a.
	TP1282	1	MO_1473	High	Yes	Censor	0	A	Anti		Abi			Enza	Doce	Cab	Radium							2	1	5	On	154.1	ADT	0
	TP1283	1		High	No	Censor	320	A	Anti		Abi													1	0	1	On	577	Radium	189
	TP1284	1		Low	n.d.	PCa Death	311	A						Enza										1	0	1	On	3.7	Docetaxel	65
	TP1285	1		Low	n.d.	Censor	251	A																0	0	0	On	12.4	Enza	205
	TP1291	1		High	Yes	PCa Death	66	A	Anti		Abi			Enza	Doce									2	1	3	On	346.7	Cabazitaxel	65
	TP1292	1	MO_1277	Low	Yes	Censor	635	A	Anti		Abi													1	0	1	On	3.2	Docetaxel	146
	TP1293	1		Low	Yes	Censor	635	A							Doce						Sip-T			0	1	2	On	22.6	Abi	524
	TP1295	1	MO_1472	High	No	PCa Death	523	A														Cis/Etop		0	0	1	Starting	4.2			Docetaxel	112
	TP1299	1		Low	n.d.	Censor	463	A	Anti															0	0	0	On	3.4	Abi	1281
	TP1300	1	MO_1637	Low	n.d.	Censor	575	A	Anti															0	0	0	On	20.6	Abi	736
	TP1302	0		Low	n.d.	Censor	323	A	Anti		Abi													1	0	1	On	2.8	Abi	188
	TP1303	1	TP_2093	High	Yes	PCa Death (Hospice)	98	A	Anti															0	0	0	Starting	10.8			Docetaxel	28
	TP1317	0		Low	n.d.	Censor	493	A	Anti					Enza										1	0	1	Starting	16.3	Enza	289	Abi	119
	TP1318	1		Low	n.d.	Censor	442	A	Anti															0	0	0	On	2.7	Abi	502
	TP1319	1		Low	n.d.	Censor	382	A	Anti		Abi			Enza										2	0	2	Starting	85.2	Abi	3743	Docetaxel	84
	TP1320	1		High	Yes	PCa Death	116	A							Doce									0	1	1	On	52.3	Abi	84
	TP1325	1		Low	n.d.	Censor	415	A	Anti															0	0	0	On	7	Abi	584
	TP1330	1		Low	n.d.	PCa Death (Hospice)	304	A	Anti															0	0	0	On	7.8	Abi	662
	TP1336	0	MO_1637	Low	n.d.	Censor	449	A	Anti															0	0	0	On	39.2	Abi	633
	TP1337	1		High	Yes	PCa Death (Hospice)	147	A	Anti		Abi			Enza										2	0	2	Starting	58.1			Docetaxel/Carboplatin	90
	TP1338	1		High	No	Censor	457	A	Anti															0	0	0	On	27.2	Abi	351
	TP1340	0		High	No	PCa Death (Hospice)	358	A	Anti		Abi			Enza										2	0	2	Starting	35	Enza	98	Docetaxel	141
	TP1342	0		Low	n.d.	Censor	440	A	Anti															0	0	0	On	447.4	Abi	406
	TP1346	1		High	Yes	Censor	435	A	Anti				Tak-700											1	0	1	Starting	119.9			Abi	170
	TP1349	1		High	Yes	PCa Death	136	A	Anti		Abi								ABT-888					1	0	2	Starting	40.36			Docetaxel	68
	TP1353	1	MO_1579	High	Yes	PCa Death	217	A																0	0	0	On	1.1	Enza	147
	TP1354	1	TP_2171	High	Yes	Censor	221	A	Anti						Doce		Radium							0	1	2	Starting	101.1			Abi	85
	TP1357	1		High	Yes	Censor	364	A			Abi													1	0	1	On	18.2	Enza	91
	TP1358	1		High	No	Censor	295	A	Anti		Abi							Cabo						1	0	2	Starting	35.1			Enza	288
	TP1359	0		High	Yes	PCa Death (Hospice)	36	A	Anti		Abi			Enza	Doce							Carbo		2	1	4	On	150.6	Cabazitaxel	49
	TP1364	1	MO_1553	High	n.d.	Censor	52	A	Anti															0	0	0	On	3.8	Abi	131
	TP1367	1		High	No	PCa Death (Hospice)	94	A	Anti		Abi			Enza										2	0	2	Starting	69.8			Docetaxel	42
	TP1371	0		High	No	Censor	271	A	Anti															0	0	0	On	670.5	Abi	605
	TP1377	0	MO_1637	High	No	Censor	260	A	Anti															0	0	0	On	106.4	Abi/Radium	736
	TP1384	1		Low	n.d.	Censor	255	A			Abi													1	0	1	Starting	14.1			Testosterone (BAT)	89
	TP1387	1		Low	n.d.	Censor	248	A	Anti		Abi			Enza										2	0	2	Starting	159			Docetaxel	239
	TP1388	0		Low	Yes	Censor	127	A	Anti		Abi													1	0	1	On	17	Enza	148
	TP1393	1		High	Yes	Censor	163	A	Anti	DES	Abi						Radium							2	0	3	On	166.6	Docetaxel	161
	TP1398	1	MO_1510	High	Yes	Censor	137	A	Anti		Abi													1	0	1	On	47.7	Docetaxel	134
	TP1400	0		High	Yes	Censor	107	A	Anti	DES	Abi						Radium							2	0	3	On	211.2	Docetaxel	161
	TP1401	1	MO_1490	High	No	Censor	122	A	Anti		Abi			Enza	Doce	Cab	Radium		Olaparib		Sip-T			2	1	7	On	219	Olaparib	409	Paclitaxel/Carboplatin	70
	TP1405	1	TP_2278	High	Yes	Censor	103	A	Anti					Enza	Doce		Radium							1	1	3	On	167.4	Abi	307
	TP1408	1		Low	n.d.	Censor	0				Abi			Enza	Doce	Cab	Radium							2	1	5	n.a.	474.4
	TP1413-pax	1		High	No	Censor	52	A							Doce									0	1	1	On	5.1	Enza	529
	Clinical information is provided for cell-free DNA samples taking from patients with metastatic castration resistant prostate cancer (mCRPC). In 'Sample Info', sample identifier is provided and (for patients with multiple samples) whether or not the sample was retained for outcome analyses is indicated (1: retained; 2: not retained). For samples with patient-matched comprehensive tissue profiling…
