# Supplementary material for: Rapid, ultra low coverage copy number profiling of cell-free DNA as a precision oncology screening strategy
Source: Oncotarget. 2017 Sep 22;8(52):89848–66. doi: 10.18632/oncotarget.21163 (PMC5685714; doi:10.18632/oncotarget.21163)
Supplement: Supplementary file 4 [file oncotarget-08-89848-s004.xlsx]

## Sheet: TableS3
Supplementary Table 3: mCRPC Patient Molecular Info
	Sample Info						Tissue Info							cfDNA Info
	Sample	Tissue ID	cfDNA/Tissue Specimen Date Diff	cfDNA LSS	cfDNA LSS Tumor Content	OCP	Molecular Data Available	Tumor Content (SNV)	Tumor Content (LOH)	8p/8q Gain/Loss	AR Amp.	PTEN	Fusion (RNA)	T2:ERG Copy-Number Alt	AR Amp	8p/8q	PTEN
	TP1019	MO_1234	945	0.00241457	Low	Yes	Yes	77	77	Yes	No	No	None Reported	n.a.	n.d.	n.a.	n.a.
	TP1031	n.a.	n.a.	0.234484	High	No	n.a.	n.a.	n.a.	n.a.	n.a.	n.a.	n.a.	n.a.	No	Yes	No
	TP1034	MO_1215	0	0.305347	High	Yes	Yes	73	89	Yes	No	Yes	T2:ERG	No	Yes	Yes	Yes
	TP1042	MO_1219	0	0.211587	High	Yes	Yes	29	30	Yes	Yes	No	Non-T2:ERG fusions	No	Yes	Yes	No
	TP1052	n.a.	n.a.	0.229536	High	No	n.a.	n.a.	n.a.	n.a.	n.a.	n.a.	n.a.	n.a.	No	Yes	No
	TP1052B	n.a.	n.a.	0.220862	High	No	n.a.	n.a.	n.a.	n.a.	n.a.	n.a.	n.a.	n.a.	No	Yes	No
	TP1069	MO_1244	8	0.366183	High	Yes	Yes	86	94	Yes	Yes	Yes	T2:ERG (multiple isoforms)	Yes	Yes	Yes	Yes
	TP1070	MO_1128	259	0.544984	High	Yes	Yes	70	74	Yes	Yes	No	Non-T2:ERG fusions	No	Yes	Yes	No
	TP1081	n.a.	n.a.	0.0861188	Low	No	n.a.	n.a.	n.a.	n.a.	n.a.	n.a.	n.a.	n.a.	n.d.	Yes	n.d.
	TP1083	n.a.	n.a.	0.189096	High	No	n.a.	n.a.	n.a.	n.a.	n.a.	n.a.	n.a.	No	Yes	Yes	No
	TP1084	TP_2010	397	0.250264	High	Yes	Yes	70	74	Yes	Yes	No	Non-T2:ERG fusions	No	No	Yes	No
	TP1085	n.a.	n.a.	0.003899	Low	No	n.a.	n.a.	n.a.	n.a.	n.a.	n.a.	n.a.	n.a.	n.d.	No	n.d.
	TP1096	n.a.	n.a.	0.0868082	Low	No	n.a.	n.a.	n.a.	n.a.	n.a.	n.a.	n.a.	n.a.	n.d.	No	n.d.
	TP1098	n.a.	n.a.	0.592325	High	No	n.a.	n.a.	n.a.	n.a.	n.a.	n.a.	n.a.	n.a.	No	Yes	Yes
	TP1103	n.a.	n.a.	0.323048	High	No	n.a.	n.a.	n.a.	n.a.	n.a.	n.a.	n.a.	Yes	Yes	Yes	No
	TP1105	MO_1041	682	0.269395	High	Yes	Yes	32	30	Yes	No	No	None Reported	No	No	Yes	No
	TP1108	n.a.	n.a.	0.00175668	Low	No	n.a.	n.a.	n.a.	n.a.	n.a.	n.a.	n.a.	Yes	n.d.	Yes	n.d.
	TP1113	n.a.	n.a.	0.148212	High	No	n.a.	n.a.	n.a.	n.a.	n.a.	n.a.	n.a.	No	n.d.	Yes	No
	TP1117	n.a.	n.a.	0.0709009	Low	Yes	n.a.	n.a.	n.a.	n.a.	n.a.	n.a.	n.a.	No	n.d.	No	n.d.
	TP1120	n.a.	n.a.	0.000299614	Low	Yes	n.a.	n.a.	n.a.	n.a.	n.a.	n.a.	n.a.	No	n.d.	No	n.d.
	TP1123	n.a.	n.a.	0.00210765	Low	Yes	n.a.	n.a.	n.a.	n.a.	n.a.	n.a.	n.a.	No	n.d.	No	n.d.
	TP1139	MO_1202	137	0.0696722	Low	No	Yes	74	48	Yes	Yes	Yes	T2:ERG (multiple isoforms)	No	n.d.	n.a.	n.a.
	TP1143	n.a.	n.a.	0.184207	High	No	n.a.	n.a.	n.a.	n.a.	n.a.	n.a.	n.a.	No	Yes	Yes	No
	TP1151	MO_1041	794	0.3928	High	Yes	Yes	32	30	Yes	No	No	None Reported	No	n.d.	Yes	No
	TP1153	n.a.	n.a.	0.110834	High	No	n.a.	n.a.	n.a.	n.a.	n.a.	n.a.	n.a.	No	n.d.	Yes	No
	TP1154	n.a.	n.a.	0.47784	High	No	n.a.	n.a.	n.a.	n.a.	n.a.	n.a.	n.a.	No	Yes	Yes	Yes (deep)
	TP1171	n.a.	n.a.	0.467371	High	Yes	n.a.	n.a.	n.a.	n.a.	n.a.	n.a.	n.a.	Yes	Yes	Yes	No
	TP1175	n.a.	n.a.	0.0767309	Low	No	n.a.	n.a.	n.a.	n.a.	n.a.	n.a.	n.a.	No	n.d.	No	n.d.
	TP1176	MO_1234	560	0.0405564	Low	Yes	Yes	77	77	Yes	No	No	None Reported	n.a.	n.d.	Yes	n.a.
	TP1182	TP_2007	619	0.200231	High	Yes	No	n.a.	n.a.	n.a.	n.a.	n.a.	n.a.	Yes	Yes	Yes	Yes
	TP1183	n.a.	n.a.	0.435956	High	Yes	n.a.	n.a.	n.a.	n.a.	n.a.	n.a.	n.a.	No	Yes	Yes	Yes (deep)
	TP1184	MO_1112	579	0.277229	High	Yes	Yes	33	30	Yes	Yes	No	T2:ERG	Yes	Yes	Yes	Yes
	TP1193	n.a.	n.a.	0.105264	High	Yes	n.a.	n.a.	n.a.	n.a.	n.a.	n.a.	n.a.	No	No	Yes	No
	TP1201	TP_2278	763	0.113496	High	Yes	No	n.a.	n.a.	n.a.	n.a.	n.a.	n.a.	No	No	No	No
	TP1205	MO_1421	16	0.160117	High	Yes	Yes	33	30	Yes	No	No	Non-T2:ERG fusions	No	No	Yes	No
	TP1210	n.a.	n.a.	0.720421	High	No	n.a.	n.a.	n.a.	n.a.	n.a.	n.a.	n.a.	No	Yes	Yes	Yes (deep)
	TP1216	n.a.	n.a.	0.185066	High	No	n.a.	n.a.	n.a.	n.a.	n.a.	n.a.	n.a.	No	No	Yes	No
	TP1221	MO_1066	10	0.290951	High	Yes	Yes	59	85	Yes	Yes	Yes	T2:ERG	Yes	Yes	Yes	Yes
	TP1225	n.a.	n.a.	0.000606287	Low	No	n.a.	n.a.	n.a.	n.a.	n.a.	n.a.	n.a.	No	n.d.	No	n.d.
	TP1228	n.a.	n.a.	0.852737	High	No	n.a.	n.a.	n.a.	n.a.	n.a.	n.a.	n.a.	No	No	Yes	No
	TP1236	n.a.	n.a.	0.138971	High	No	n.a.	n.a.	n.a.	n.a.	n.a.	n.a.	n.a.	No	Yes	Yes	No
	TP1241	n.a.	n.a.	0.145443	High	Yes	n.a.	n.a.	n.a.	n.a.	n.a.	n.a.	n.a.	No	No	Yes	No
	TP1242	MO_1446	36	0.237319	High	Yes	Yes	78	81	Yes	No	Yes	None Reported	Yes	No	Yes	No
	TP1244	n.a.	n.a.	0.0721737	Low	No	n.a.	n.a.	n.a.	n.a.	n.a.	n.a.	n.a.	No	n.d.	No	n.d.
	TP1246	MO_1482	214	0.0981851	Low	Yes	Yes	80	85	Yes	No	Yes	Non-T2:ERG fusions	No	Yes	Yes	n.a.
	TP1270	MO_1492	122	0.150994	High	Yes	Yes	57	57	Yes	Yes	Yes	None Reported	No	Yes	Yes	No
	TP1271	n.a.	n.a.	0.00357304	Low	No	n.a.	n.a.	n.a.	n.a.	n.a.	n.a.	n.a.	No	n.d.	No	n.d.
	TP1275	n.a.	n.a.	0.00242372	Low	Yes	n.a.	n.a.	n.a.	n.a.	n.a.	n.a.	n.a.	No	n.d.	No	n.d.
	TP1281	n.a.	n.a.	0.423262	High	Yes	n.a.	n.a.	n.a.	n.a.	n.a.	n.a.	n.a.	No	Yes	Yes	Yes (deep)
	TP1282	MO_1473	14	0.636434	High	Yes	Yes	39	42	Yes	Yes	Yes	T2:ERG (multiple isoforms)	No	Yes	Yes	Yes
	TP1283	n.a.	n.a.	0.109158	High	Yes	n.a.	n.a.	n.a.	n.a.	n.a.	n.a.	n.a.	No	No	Yes	No
	TP1284	n.a.	n.a.	9.97502e-05	Low	Yes	n.a.	n.a.	n.a.	n.a.	n.a.	n.a.	n.a.	No	n.d.	No	n.d.
	TP1285	n.a.	n.a.	0.0559241	Low	Yes	n.a.	n.a.	n.a.	n.a.	n.a.	n.a.	n.a.	No	n.d.	No	n.d.
	TP1291	n.a.	n.a.	0.532059	High	Yes	n.a.	n.a.	n.a.	n.a.	n.a.	n.a.	n.a.	Yes	Yes	Yes	Yes
	TP1292	MO_1277	443	0.00125999	Low	Yes	Yes	83	87	Yes	Yes	No	T2:ERG (multiple isoforms)	No	Yes	n.d.	n.a.
	TP1293	n.a.	n.a.	0.0940696	Low	Yes	n.a.	n.a.	n.a.	n.a.	n.a.	n.a.	n.a.	No	Yes	Yes	n.d.
	TP1295	MO_1472	13	0.16391	High	Yes	Yes	48	59	Yes	Yes	No	None Reported	No	No	Yes	No
	TP1299	n.a.	n.a.	0.0810309	Low	No	n.a.	n.a.	n.a.	n.a.	n.a.	n.a.	n.a.	No	n.d.	No	n.d.
	TP1300	MO_1637	409	0.0657798	Low	Yes	Yes	72	72	Yes	No	No	Non-T2:ERG fusions	No	n.d.	n.a.	n.a.
	TP1302	n.a.	n.a.	0.00280353	Low	Yes	n.a.	n.a.	n.a.	n.a.	n.a.	n.a.	n.a.	No	n.d.	No	n.d.
	TP1303	TP_2093	0	0.372768	High	Yes	Yes	85	90	Yes	Yes	Yes	T2:ERG (multiple isoforms)	Yes	Yes	Yes	Yes (deep)
	TP1317	n.a.	n.a.	0.0592489	Low	No	n.a.	n.a.	n.a.	n.a.	n.a.	n.a.	n.a.	No	n.d.	No	n.d.
	TP1318	n.a.	n.a.	0.000530775	Low	No	n.a.	n.a.	n.a.	n.a.	n.a.	n.a.	n.a.	No	n.d.	No	n.d.
	TP1319	n.a.	n.a.	0.0744098	Low	Yes	n.a.	n.a.	n.a.	n.a.	n.a.	n.a.	n.a.	No	n.d.	Yes	n.d.
	TP1320	n.a.	n.a.	0.52987	High	No	n.a.	n.a.	n.a.	n.a.	n.a.	n.a.	n.a.	No	Yes	Yes	Yes (deep)
	TP1325	n.a.	n.a.	0.00224209	Low	No	n.a.	n.a.	n.a.	n.a.	n.a.	n.a.	n.a.	No	n.d.	No	n.d.
	TP1330	n.a.	n.a.	0.618429	Low	Yes	n.a.	n.a.	n.a.	n.a.	n.a.	n.a.	n.a.	No	n.d.	No	n.d.
	TP1336	MO_1637	283	0.08259	Low	Yes	Yes	72	72	Yes	No	No	Non-T2:ERG fusions	n.a.	n.d.	Yes	n.a.
	TP1337	n.a.	n.a.	0.413982	High	Yes	n.a.	n.a.	n.a.	n.a.	n.a.	n.a.	n.a.	Yes	Yes	Yes	Yes (deep)
	TP1338	n.a.	n.a.	0.110363	High	No	n.a.	n.a.	n.a.	n.a.	n.a.	n.a.	n.a.	No	No	Yes	No
	TP1340	n.a.	n.a.	0.11157	High	No	n.a.	n.a.	n.a.	n.a.	n.a.	n.a.	n.a.	No	No	Yes	No
	TP1342	n.a.	n.a.	0.0481958	Low	No	n.a.	n.a.	n.a.	n.a.	n.a.	n.a.	n.a.	No	n.d.	Yes	n.d.
	TP1346	n.a.	n.a.	0.214461	High	No	n.a.	n.a.	n.a.	n.a.	n.a.	n.a.	n.a.	No	Yes	Yes	No
	TP1349	n.a.	n.a.	0.423518	High	Yes	n.a.	n.a.	n.a.	n.a.	n.a.	n.a.	n.a.	Yes	Yes	Yes	Yes (deep)
	TP1353	MO_1579	63	0.653563	High	Yes	No	n.a.	n.a.	n.a.	n.a.	n.a.	n.a.	No	Yes	Yes	Yes (deep)
	TP1354	TP_2171	7	0.239078	High	Yes	No*	n.a.	n.a.	n.a.	n.a.	n.a.	None reported	No	Yes	Yes	Yes
	TP1357	n.a.	n.a.	0.32431	High	No	n.a.	n.a.	n.a.	n.a.	n.a.	n.a.	n.a.	No	Yes	Yes	No
	TP1358	n.a.	n.a.	0.115602	High	No	n.a.	n.a.	n.a.	n.a.	n.a.	n.a.	n.a.	No	No	Yes	No
	TP1359	n.a.	n.a.	0.656056	High	No	n.a.	n.a.	n.a.	n.a.	n.a.	n.a.	n.a.	No	Yes	Yes	Yes (deep)
	TP1364	MO_1553	122	0.408744	High	Yes	Yes	82	87	Yes	No	No	None reported	No	n.d.	Yes	No
	TP1367	n.a.	n.a.	1.21934	High	No	n.a.	n.a.	n.a.	n.a.	n.a.	n.a.	n.a.	Yes	No	Yes	No
	TP1371	n.a.	n.a.	0.209312	High	No	n.a.	n.a.	n.a.	n.a.	n.a.	n.a.	n.a.	No	No	Yes	No
	TP1377	MO_1637	94	0.263008	High	Yes	Yes	72	72	Yes	No	No	Non-T2:ERG fusions	No	No	Yes	No
	TP1384	n.a.	n.a.	0.048919	Low	No	n.a.	n.a.	n.a.	n.a.	n.a.	n.a.	n.a.	No	No	No	n.d.
	TP1387	n.a.	n.a.	0.00463865	Low	No	n.a.	n.a.	n.a.	n.a.	n.a.	n.a.	n.a.	No	No	Yes	n.d.
	TP1388	n.a.	n.a.	0.0881091	Low	No	n.a.	n.a.	n.a.	n.a.	n.a.	n.a.	n.a.	No	Yes	Yes	n.d.
	TP1393	n.a.	n.a.	0.117649	High	No	n.a.	n.a.	n.a.	n.a.	n.a.	n.a.	n.a.	No	Yes	No	No
	TP1398	MO_1510	388	0.812467	High	Yes	Yes	86	89	Yes	Yes	Yes	T2:ERG	Yes	Yes	Yes	Yes (deep)
	TP1400	n.a.	n.a.	0.107028	High	No	n.a.	n.a.	n.a.	n.a.	n.a.	n.a.	n.a.	No	Yes	Yes	No
	TP1401	MO_1490	441	0.332846	High	No	Yes	64	61	Yes	No	No	Non-T2:ERG fusions	No	No	Yes	No
	TP1405	TP_2278	31	0.147798	High	Yes	No	n.a.	n.a.	n.a.	n.a.	n.a.	n.a.	No	Yes	Yes	No
	TP1408	n.a.	n.a.	0.0801681	Low	No	n.a.	n.a.	n.a.	n.a.	n.a.	n.a.	n.a.	No	n.d.	Yes	n.d.
	TP1413-pax	n.a.	n.a.	0.252736	High	No	n.a.	n.a.	n.a.	n.a.	n.a.	n.a.	n.a.	No	No	Yes	No
	Molecular information for cell-free DNA samples from patients with metastatic castration-resistant prostate cancer (mCRPC) is provided. In 'Sample Info' section, for samples with patient-matched tissue profiling, the tissue identifier is provided (otherwise listed as 'n.a.') and number of days between tissue and cfDNA specimen collection is indicated. Values for the low-pass WGS copy-number profi…
