# Supplementary material for: Rapid, ultra low coverage copy number profiling of cell-free DNA as a precision oncology screening strategy
Source: Oncotarget. 2017 Sep 22;8(52):89848–66. doi: 10.18632/oncotarget.21163 (PMC5685714; doi:10.18632/oncotarget.21163)
Supplement: Supplementary file 5 [file oncotarget-08-89848-s005.xlsx]

## Sheet: TableS4
Supplementary Table 4: Prioritized Point Mutation and Insertion/Deletion Variant Calls from Targeted Next-Generation Sequencing of Cell-Free DNA Samples
	Sample Info				Variant Info
	Group	cfDNA Sample ID	cfDNA Sample Barcode	Tissue ID	In Tissue?	Gene	Chromosome	Position	Ref	Alt	Exonic Function	Transcript	Nucleotide	Amino Acid	AO	DP	FAO	FDP	VF	HRUN	SKEW	ExAC AF	CLINVAR	Cosmic ID
	mCRPC	TP1034	IonXpress_018	MO_1215	no	BRCA2	chr13	32915048	T	TA	fsIns	NM_000059	c.6556_6557insA	p.S2186fs	87	396	70	396	0.1768	0	0.6667	0	n.a.	n.a.
	mCRPC	TP1034	IonXpress_018	MO_1215	somatic	TP53	chr17	7574029	CG	C	fsDel	NM_000546	c.997delC	p.R333fs	340	1872	323	1865	0.1732	2	1.1533	0	n.a.	COSM69084
	mCRPC	TP1034	IonXpress_018	MO_1215	germline	TSC1	chr9	135779052	G	A	nsSNV	NM_000368	c.C2194T	p.H732Y	96	160	96	160	0.6	1	0.0323	0.00386	pathogenic	n.a.
	mCRPC	TP1069	IonXpress_020	MO_1244	somatic	TP53	chr17	7578437	G	A	stop-gain	NM_000546	c.C493T	p.Q165X	408	721	475	682	0.6965	1	1.0127	0	pathogenic	COSM43632
	mCRPC	TP1070	IonXpress_021	MO_1128	somatic	APC	chr5	112175980	A	AT	fsIns	NM_000038	c.4690dupT	p.L1563fs	342	637	346	636	0.544	2	1.2038	0	n.a.	n.a.
	mCRPC	TP1070	IonXpress_021	MO_1128	somatic	SPOP	chr17	47696424	G	C	nsSNV	NM_003563	c.C399G	p.F133L	255	838	256	838	0.3055	1	1.2857	0	other	COSM95272
	mCRPC	TP1070	IonXpress_021	MO_1128	somatic	TP53	chr17	7577094	G	A	nsSNV	NM_000546	c.C844T	p.R282W	2281	3866	1185	1999	0.5928	2	1.4895	1.65e-05	pathogenic	COSM99925
	mCRPC	TP1151	IonXpress_025	MO_1041	no	CTNNB1	chr3	41266589	C	A	stop-gain	NM_001904	c.C386A	p.S129X	62	853	62	853	0.0727	1	1.9524	0	n.a.	n.a.
	mCRPC	TP1151	IonXpress_025	MO_1041	no	TP53	chr17	7578473	G	A	nsSNV	NM_000546	c.C457T	p.P153S	20	234	20	234	0.0855	3	1.2222	0	n.a.	COSM43675
	mCRPC	TP1171	IonXpress_089	n.a.	n.a.	APC	chr5	112176022	ATG	A	fsDel	NM_000038	c.4732_4733del	p.1578_1578del	251	644	253	642	0.3941	1	0.7211	0	n.a.	n.a.
	mCRPC	TP1171	IonXpress_089	n.a.	n.a.	ATM	chr11	108175463	A	T	nsSNV	NM_000051	c.A5558T	p.D1853V	369	694	369	692	0.5332	1	0.9319	0.00516	other	COSM21628
	mCRPC	TP1171	IonXpress_089	n.a.	n.a.	TP53	chr17	7578190	T	C	nsSNV	NM_000546	c.A659G	p.Y220C	1331	2195	1214	1998	0.6076	1	0.8648	2.47e-05	pathogenic	COSM10758
	mCRPC	TP1182	IonXpress_026	n.a.	n.a.	PTEN	chr10	89717717	C	T	nsSNV	NM_000314	c.C742T	p.P248S	17	335	17	335	0.0507	2	1.8333	0	n.a.	n.a.
	mCRPC	TP1183	IonXpress_027	n.a.	n.a.	PTEN	chr10	89692818	T	C	nsSNV	NM_000314	c.T302C	p.I101T	1043	2198	940	2000	0.47	1	1.0172	0	n.a.	COSM5109
	mCRPC	TP1184	IonXpress_028	MO_1112	somatic	TP53	chr17	7578380	C	CT	fsIns	NM_000546	c.549dupA	p.D184fs	103	372	103	371	0.2776	1	0.8393	0	n.a.	n.a.
	mCRPC	TP1221	IonXpress_031	MO_1066	somatic	TP53	chr17	7577121	G	A	nsSNV	NM_000546	c.C817T	p.R273C	638	1621	638	1620	0.3938	1	0.8765	8.24e-06	pathogenic	COSM10659
	mCRPC	TP1242	IonXpress_021	MO_1446	somatic	CTNNB1	chr3	41266100	T	G	nsSNV	NM_001904	c.T97G	p.S33A	60	718	60	714	0.084	1	0.6216	0	n.a.	COSM5683
	mCRPC	TP1246	IonXpress_032	MO_1482	no	BRCA1	chr17	41244183	G	A	nsSNV	NM_007294	c.C3365T	p.T1122I	48	291	48	291	0.1649	1	0.8462	0	n.a.	n.a.
	mCRPC	TP1246	IonXpress_032	MO_1482	no	NF2	chr22	30057302	C	T	stop-gain	NM_000268	c.C784T	p.R262X	51	886	51	886	0.0576	2	1.04	0	pathogenic	COSM22000
	mCRPC	TP1246	IonXpress_032	MO_1482	no	TP53	chr17	7577132	C	T	nsSNV	NM_000546	c.G806A	p.S269N	70	964	70	964	0.0726	1	1.0588	0	n.a.	COSM44236
	mCRPC	TP1281	IonXpress_033	n.a.	n.a.	CHEK2	chr22	29091856	AG	A	fsDel	NM_007194	c.1100delC	p.T367fs	405	614	409	612	0.6683	1	0.5551	0.00177	pathogenic	n.a.
	mCRPC	TP1282	IonXpress_034	MO_1473	no	CSF1R	chr5	149453051	C	T	nsSNV	NM_005211	c.G895A	p.A299T	310	493	311	493	0.6308	1	0.956	8.24e-05	n.a.	n.a.
	mCRPC	TP1284	IonXpress_025	n.a.	n.a.	TET2	chr4	106196819	G	T	nsSNV	NM_017628	c.G5152T	p.V1718L	1120	2315	983	1996	0.4925	1	1.2967	0.00266	other	COSM41742
	mCRPC	TP1291	IonXpress_027	n.a.	n.a.	BRCA2	chr13	32930609	C	T	stop-gain	NM_000059	c.C7480T	p.R2494X	1021	1439	1022	1437	0.7112	1	1.2915	4.94e-05	pathogenic	n.a.
	mCRPC	TP1295	IonXpress_035	MO_1472	germline	JAK2	chr9	5073770	G	T	nsSNV	NM_004972	c.G1849T	p.V617F	40	239	40	239	0.1674	1	1.3529	0.000692	pathogenic	COSM12600
	mCRPC	TP1295	IonXpress_035	MO_1472	somatic	TP53	chr17	7577538	C	T	nsSNV	NM_000546	c.G743A	p.R248Q	36	522	36	522	0.069	2	0.7143	5.77e-05	pathogenic	COSM10662
	mCRPC	TP1302	IonXpress_030	n.a.	n.a.	ATM	chr11	108186610	G	A	nsSNV	NM_000051	c.G6067A	p.G2023R	386	816	386	816	0.473	2	0.5628	0.00157	other	COSM24635
	mCRPC	TP1302	IonXpress_030	n.a.	n.a.	CDH1	chr16	68855966	G	A	nsSNV	NM_004360	c.G1774A	p.A592T	510	1000	508	995	0.5106	1	0.9614	0.00321	other	COSM19758
	mCRPC	TP1303	IonXpress_031	TP_2093	somatic	TP53	chr17	7578370	C	T	splice	NM_000546:exon6:c.559+1G>A	n.a.	n.a.	414	853	414	853	0.4853	2	1.339	0	n.a.	COSM6901
	mCRPC	TP1330	IonXpress_092	n.a.	n.a.	TET2	chr4	106157700	T	G	stop-gain	NM_017628	c.T2601G	p.Y867X	41	644	41	653	0.0628	4	0.5769	0	n.a.	n.a.
	mCRPC	TP1330	IonXpress_092	n.a.	n.a.	U2AF1	chr21	44524456	G	A	nsSNV	NM_006758	c.C101T	p.S34F	156	526	158	527	0.2998	1	0.6989	4.12e-05	n.a.	COSM166866
	mCRPC	TP1337	IonXpress_093	n.a.	n.a.	APC	chr5	112177364	A	G	nsSNV	NM_000038	c.A6073G	p.S2025G	86	626	86	626	0.1374	1	1.15	0	n.a.	n.a.
	mCRPC	TP1337	IonXpress_093	n.a.	n.a.	ATM	chr11	108186610	G	A	nsSNV	NM_000051	c.G6067A	p.G2023R	1016	1604	1014	1599	0.6341	2	1.0568	0.00157	other	COSM24635
	mCRPC	TP1337	IonXpress_093	n.a.	n.a.	CDH1	chr16	68855966	G	A	nsSNV	NM_004360	c.G1774A	p.A592T	349	684	347	680	0.5103	1	0.9385	0.00321	other	COSM19758
	mCRPC	TP1337	IonXpress_093	n.a.	n.a.	GATA3	chr10	8097734	C	T	nsSNV	NM_002051	c.C116T	p.A39V	322	1898	322	1898	0.1697	1	1.2207	0	n.a.	n.a.
	mCRPC	TP1337	IonXpress_093	n.a.	n.a.	TP53	chr17	7577146	TAGATTACCACTACTCAGGATAGGAAAAG	T	nonfsDel	NM_000546	c.783_791del	p.261_264del	105	513	105	504	0.2083	2	0.7213	0	n.a.	n.a.
	mCRPC	TP1349	IonXpress_094	n.a.	n.a.	CDKN2A	chr9	21974640	C	G	nsSNV	NM_058197	c.G187C	p.G63R	682	1806	684	1806	0.3787	3	1.25	0.00215	other	n.a.
	mCRPC	TP1349	IonXpress_094	n.a.	n.a.	TP53	chr17	7577547	C	A	nsSNV	NM_000546	c.G734T	p.G245V	656	2264	580	2000	0.29	2	0.5263	8.24e-06	n.a.	COSM11196
	mCRPC	TP1353	IonXpress_095	n.a.	n.a.	ATM	chr11	108129785	G	C	nsSNV	NM_000051	c.G2449C	p.D817H	149	533	149	533	0.2795	1	1.0411	0.000206	other	n.a.
	mCRPC	TP1353	IonXpress_095	n.a.	n.a.	TP53	chr17	7577548	C	T	nsSNV	NM_000546	c.G733A	p.G245S	757	2307	653	2000	0.3265	2	0.3548	8.24e-06	pathogenic	COSM6932
	mCRPC	TP1354	IonXpress_096	TP_2171	no	TP53	chr17	7577094	G	A	nsSNV	NM_000546	c.C844T	p.R282W	392	2846	284	2000	0.142	2	1.1679	1.65e-05	pathogenic	COSM10704
	mCRPC	TP1364	IonXpress_038	MO_1553	somatic	PIK3CA	chr3	178952077	T	G	nsSNV	NM_006218	c.T3132G	p.N1044K	719	1564	719	1563	0.46	1	0.6121	0	n.a.	COSM27504
	mCRPC	TP1364	IonXpress_038	MO_1553	somatic	PTEN	chr10	89692959	C	A	nsSNV	NM_000314	c.C443A	p.A148E	417	1167	415	1164	0.3565	1	1.5617	0	n.a.	COSM23660
	mCRPC	TP1364	IonXpress_038	MO_1553	somatic	TP53	chr17	7578458	G	A	nsSNV	NM_000546	c.C472T	p.R158C	216	348	216	347	0.6225	2	0.9817	1.65e-05	other	COSM43848
	mCRPC	TP1377	IonXpress_039	MO_1637	somatic	BRCA2	chr13	32953629	A	T	nsSNV	NM_000059	c.A8930T	p.Y2977F	143	1054	156	1067	0.1462	1	1.3284	0	n.a.	n.a.
	mCRPC	TP1377	IonXpress_039	MO_1637	germline	MED12	chrX	70349258	C	T	nsSNV	NM_005120	c.C3670T	p.L1224F	365	833	370	838	0.4415	1	1.4667	0	n.a.	COSM242564
	mCRPC	TP1377	IonXpress_039	MO_1637	somatic	TP53	chr17	7578212	G	A	stop-gain	NM_000546	c.C637T	p.R213X	345	1019	352	1027	0.3427	1	1.3946	0	pathogenic	COSM10654
	mCRPC	TP1398	IonXpress_040	MO_1510	somatic	ERBB4	chr2	212495272	A	G	nsSNV	NM_005235	c.T1994C	p.V665A	57	650	57	650	0.0877	1	0.5405	0	n.a.	n.a.
	mCRPC	TP1398	IonXpress_040	MO_1510	somatic	TP53	chr17	7578555	C	T	splice	NM_000546:exon6:c.376-1G>A	n.a.	n.a.	947	2188	861	1999	0.4307	1	0.4974	0	n.a.	COSM6900
	Other	PD_L1006_1	IonXpress_096	n.a.	n.a.	KRAS	chr12	25398285	C	A	nsSNV	NM_004985	c.G34T	p.G12C	29	456	29	456	0.0636	2	1.0714	1.647e-05	pathogenic	COSM516
	Other	ULMC_118_1	IonXpress_092	n.a.	n.a.	PIK3CA	chr3	178936091	G	A	nsSNV	NM_006218	c.G1633A	p.E545K	363	1664	357	1646	0.2169	1	0.8691	8.279e-06	pathogenic	COSM763
	Other	ULMC_125_1	IonXpress_086	n.a.	n.a.	EGFR	chr7	55259515	T	G	nsSNV	NM_005228	c.T2573G	p.L858R	3577	5691	1253	1988	0.6303	1	0.887	0	drug-response	COSM6224
	Other	ULMC_125_1	IonXpress_086	n.a.	n.a.	PTEN	chr10	89685281	C	G	stop-gain	NM_000314	c.C176G	p.S59X	45	323	45	323	0.1393	1	0.9565	0	n.a.	COSM685105
	Other	ULMC_125_1	IonXpress_086	n.a.	n.a.	TP53	chr17	7577157	T	C	splice	NM_000546:exon9:c.783-2A>G	n.a.	n.a.	292	828	293	831	0.3526	1	1.0347	0	n.a.	COSM45132
	Other	ULMC_128_1	IonXpress_087	n.a.	n.a.	EGFR	chr7	55242465	GGAATTAAGAGAAGCA	G	nonfsDel	NM_005228	c.2236_2250del	p.746_750del	260	445	262	444	0.5901	2	1.9111	0	drug-response	COSM6225
	Other	ULMC_128_1	IonXpress_087	n.a.	n.a.	TP53	chr17	7577141	C	T	nsSNV	NM_000546	c.G797A	p.G266E	96	651	98	654	0.1498	3	1.0417	0	other	COSM10867
	Other	ULMC_151_1	IonXpress_088	n.a.	n.a.	KRAS	chr12	25380276	T	C	nsSNV	NM_004985	c.A182G	p.Q61R	90	487	90	487	0.1848	2	0.7647	0	pathogenic	COSM552
	Other	ULMC_151_1	IonXpress_088	n.a.	n.a.	TP53	chr17	7577538	C	T	nsSNV	NM_000546	c.G743A	p.R248Q	65	1238	65	1238	0.0525	2	0.25	5.765e-05	pathogenic	COSM10662
	Other	ULMC_181_1	IonXpress_089	n.a.	n.a.	APC	chr5	112175639	C	T	stop-gain	NM_000038	c.C4348T	p.R1450X	505	2006	504	2000	0.252	1	1.6667	0	n.a.	COSM13127
	Other	ULMC_181_1	IonXpress_089	n.a.	n.a.	APC	chr5	112175951	G	GA	fsIns	NM_000038	c.4661dupA	p.E1554fs	83	284	69	280	0.2464	6	0.5	0	n.a.	COSM19695
	Other	ULMC_181_1	IonXpress_089	n.a.	n.a.	KIT	chr4	55561758	G	A	nsSNV	NM_000222	c.G148A	p.V50M	127	968	127	968	0.1312	1	1.0159	1.647e-05	n.a.	COSM42898
	Other	ULMC_181_1	IonXpress_089	n.a.	n.a.	PIK3CA	chr3	178922363	T	C	nsSNV	NM_006218	c.T1132C	p.C378R	57	198	57	198	0.2879	2	1.4783	0	n.a.	COSM756
	Other	ULMC_181_1	IonXpress_089	n.a.	n.a.	PTEN	chr10	89692881	T	G	nsSNV	NM_000314	c.T365G	p.I122S	277	704	278	704	0.3949	2	1.3966	0	n.a.	COSM5234
	Other	ULMC_181_1	IonXpress_089	n.a.	n.a.	TP53	chr17	7578406	C	T	nsSNV	NM_000546	c.G524A	p.R175H	101	286	101	286	0.3531	1	1.5897	8.236e-06	pathogenic	COSM10648
	Other	ULMC_194_1	IonXpress_091	n.a.	n.a.	APC	chr5	112175480	G	T	stop-gain	NM_000038	c.G4189T	p.E1397X	131	466	136	470	0.2894	1	1.4286	0	n.a.	COSM18865
	Other	ULMC_194_1	IonXpress_091	n.a.	n.a.	ATM	chr11	108123551	C	T	nsSNV	NM_000051	c.C1810T	p.P604S	193	314	194	316	0.6139	2	1.2299	0.002859	other	COSM22499
	Other	ULMC_194_1	IonXpress_091	n.a.	n.a.	TP53	chr17	7577097	C	A	nsSNV	NM_000546	c.G841T	p.D281Y	712	2066	687	2000	0.3435	1	1.1138	0	n.a.	COSM11516
	Prioritized point mutations and short insertions/deletions detected in targeted next-generation sequencing (NGS) of cell-free DNA (cfDNA) samples using the Oncomine Comprehensive Assay (OCP). Sample group is identified, and cfDNA sample identifier and barcode are provided. For cfDNA samples from patients with metastatic castration-resistant prostate cancer (mCRPC), tissue identifiers (where appro…
