# Supplementary material for: Rapid, ultra low coverage copy number profiling of cell-free DNA as a precision oncology screening strategy
Source: Oncotarget. 2017 Sep 22;8(52):89848–66. doi: 10.18632/oncotarget.21163 (PMC5685714; doi:10.18632/oncotarget.21163)
Supplement: Supplementary file 6 [file oncotarget-08-89848-s006.xlsx]

## Sheet: TableS5
	Supplementary Table 5: cfDNA vs. Tissue Point Mutation and Indel Concordance
	Sample Info									Variant Info						Tissue Profiling Info				cfDNA Info
	Tissue Sample ID	Tissue Library ID	cfDNA Sample ID	cfDNA Barcode	Tissue Sample Date	cfDNA Sample Date	Days Between Samples	Tissue Tumor Content (SNP-based)	cfDNA Tumor Content	Gene	Variant Type	Chromosome	Position	Ref	Alt	Normal Read Depth	Normal Variant Fraction	Tumor Read Depth	Tumor Variant Fraction	Flow-Corrected Variant Read Count (FAO)	Flow-Corrected Total Read Depth (FDP)	Raw read count (AO)	Raw total read depth (DP)	Variant Fraction
	MO_1215	SI_7028	TP1034	IonXpress_018	2013-09-26	2013-09-26	0	73	high	TP53	INDEL	17	7574029	CG	C	203	0	189	0.4868	323	1865	340	1872	0.1732
	MO_1219	SI_7079	TP1042	IonXpress_019	2013-10-08	2013-10-08	0	29	high	NKX2-1	SNV	14	36988198	A	G	195	1.54	241	0.0878	0	252	0	252	0
	MO_1244	SI_7269	TP1069	IonXpress_020	2013-11-11	2013-11-19	8	86	high	TP53	SNV	17	7578437	G	A	226	0	355	0.9443	513	779	513	778	0.658537
	MO_1128	SI_6189	TP1070	IonXpress_021	2013-03-05	2013-11-19	259	70	high	SPOP	SNV	17	47696424	G	C	50	0	151	0.2676	256	838	255	839	0.305489
	MO_1128	SI_6189	TP1070	IonXpress_021	2013-03-05	2013-11-19	259	70	high	TP53	SNV	17	7577094	G	A	306	0	333	0.7658	1155	1999	2275	3864	0.577789
	MO_1128	SI_6189	TP1070	IonXpress_021	2013-03-05	2013-11-19	259	70	high	APC	INDEL	5	112175980	A	AT	83	0	97	0.5155	346	636	342	637	0.544
	MO_1112	SI_6098	TP1184	IonXpress_028	2013-02-07	2014-09-09	579	33	high	TP53	INDEL	17	7578380	C	CT	336	0	149	0.0604	103	371	103	372	0.2776
	MO_1421	SI_9326	TP1205	IonXpress_030	2014-10-30	2014-10-14	16	33	high	TP53	SNV	17	7579521	C	A	203	0	283	0.3283	60	1997	76	2810	0.0300451
	MO_1066	SI_9609	TP1221	IonXpress_031	2014-11-21	2014-12-01	10	59	high	TP53	SNV	17	7577121	G	A	168	0	173	0.7679	639	1872	639	1873	0.341346
	MO_1446	SI_9900	TP1242	IonXpress_021	2014-12-22	2015-01-27	36	78	high	CTNNB1	SNV	3	41266100	T	G	281	0	309	0.3973	60	714	60	718	0.0840336
	MO_1482	SI_11789	TP1246	IonXpress_032	2015-09-07	2015-02-05	214	80	low	TP53	SNV	17	7576853	C	A	283	0	190	0.9385	0	725	0	725	0
	MO_1492	SI_11094	TP1270	IonXpress_022	2015-07-09	2015-03-09	122	57	high	ERBB3	SNV	12	56478809	G	A	303	0	328	0.2438	93	2000	114	2478	0.0465
	MO_1472	SI_10670	TP1295	IonXpress_035	2015-05-05	2015-04-22		48	high	TP53	SNV	17	7577538	C	T	72	1.43	118	0.5841	36	523	36	523	0.0688337
	MO_1637	SI_14302	TP1300	IonXpress_036	2016-07-28	2015-06-15	409	72	low	BRCA2	SNV	13	32953629	A	T	137	0	84	0.675	0	464	0	464	0
	MO_1637	SI_14302	TP1300	IonXpress_036	2016-07-28	2015-06-15	409	72	low	TP53	SNV	17	7578212	G	A	96	0	128	0.7097	0	554	0	554	0
	MO_1637	SI_14302	TP1300	IonXpress_036	2016-07-28	2015-06-15	409	72	low	MED12	SNV	X	70349258	C	T	79	0	230	0.8469	0	239	0	239	0
	TP_2093	SI_10712	TP1303	IonXpress_031	2015-05-14	2015-05-14	0	85	high	TP53	SNV	17	7578370	C	T	209	0	309	0.8986	23	853	23	852	0.0269637
	TP_2093	SI_10712	TP1303	IonXpress_031	2015-05-14	2015-05-14	0	85	high	TP53	SPLICE	17	7578370	C	T	496	0	782	0.9156	414	853	414	853	0.4853
	MO_1637	SI_14302	TP1336	IonXpress_037	2016-07-28	2015-10-19	283	72	low	BRCA2	SNV	13	32953629	A	T	137	0	84	0.675	2	27	2	27	0.0740741
	MO_1637	SI_14302	TP1336	IonXpress_037	2016-07-28	2015-10-19	283	72	low	TP53	SNV	17	7578212	G	A	96	0	128	0.7097	1	35	1	35	0.0285714
	MO_1637	SI_14302	TP1336	IonXpress_037	2016-07-28	2015-10-19	283	72	low	MED12	SNV	X	70349258	C	T	79	0	230	0.8469	1	8	1	8	0.125
	MO_1553	SI_12367	TP1364	IonXpress_038	2015-11-24	2016-03-25	122	82	high	PTEN	SNV	10	89692959	C	A	441	0.24	629	0.3837	418	1165	417	1165	0.358798
	MO_1553	SI_12367	TP1364	IonXpress_038	2015-11-24	2016-03-25	122	82	high	TP53	SNV	17	7578458	G	A	188	0	157	0.8069	704	1142	704	1142	0.616462
	MO_1553	SI_12367	TP1364	IonXpress_038	2015-11-24	2016-03-25	122	82	high	PIK3CA	SNV	3	178952077	T	G	248	0	402	0.4407	718	1582	718	1583	0.453856
	MO_1637	SI_14302	TP1377	IonXpress_039	2016-07-28	2016-04-25	94	72	high	BRCA2	SNV	13	32953629	A	T	137	0	84	0.675	156	1073	145	1062	0.145387
	MO_1637	SI_14302	TP1377	IonXpress_039	2016-07-28	2016-04-25	94	72	high	TP53	SNV	17	7578212	G	A	96	0	128	0.7097	353	1028	346	1020	0.343385
	MO_1637	SI_14302	TP1377	IonXpress_039	2016-07-28	2016-04-25	94	72	high	MED12	SNV	X	70349258	C	T	79	0	230	0.8469	369	841	366	835	0.438763
	MO_1510	SI_11446	TP1398	IonXpress_040	2015-08-10	2016-09-01	388	86	high	TP53	SNV	17	7578555	C	T	103	0	121	0.8532	867	2000	949	2189	0.4335
	MO_1510	SI_11446	TP1398	IonXpress_040	2015-08-10	2016-09-01	388	86	high	ERBB4	SNV	2	212495272	A	G	161	0	318	0.2379	57	649	57	649	0.0878274
	MO_1510	SI_11446	TP1398	IonXpress_040	2015-08-10	2016-09-01	388	86	high	TP53	SPLICE	17	7578555	C	T	452	0	447	0.8658	861	1999	947	2188	0.4307
	Somatic point mutations and short insertions or deletions (indels) detected in comprehensive whole exome sequencing (WES) tissue profiling that lie in regions targeted by the Oncomine Comprehensive Assay (OCP) used for targeted NGS-based mutation profiling in patient-matched cell-free DNA (cfDNA) samples are presented. In 'Sample Info', the tissue sample identifier, tissue library identifier, cfD…
